# Supplementary material for: Micro-Computed Tomography Assessment of Voids and Volume Changes in Bulk-Fill Restoration with Stamp Technique
Source: Materials (Basel). 2025 Aug 28;18(17):4027. doi: 10.3390/ma18174027 (PMC12429520; doi:10.3390/ma18174027)
Supplement: Supplementary file 1 [file materials-18-04027-s001.zip]

Archive with 1 entries (1 files):
- materials-3775832-supplementary.mov
